# Supplementary material for: DNA damage induced by HIV-1 Vpr triggers epigenetic remodeling and transcriptional programs to enhance virus transcription and latency reactivation
Source: PLoS Biol. 2026 Feb 2;24(2):e3003621. doi: 10.1371/journal.pbio.3003621 (PMC12875578; doi:10.1371/journal.pbio.3003621)
Supplement: S1 Data — Data from a representative experiment are arranged in the accompanying excel sheet. Each figure panel is separated by individual tabs with the experimental sample names indicated above the raw values used to generate the respective figure panel. (XLSX) [file pbio.3003621.s001.xlsx]

## Sheet: Figure 1B
			H2AK5 Ac			H2A.Z K4/7 Ac			H2BK5 Ac			H2BK12 Ac			H2BK15 Ac			H2BK20 Ac			H3K9 3xMe			H3K9 Ac			H3S10 Ph			H3K14 Ac			H3K18 Ac			H3K27 Ac			H4K5 Ac			H4K8 Ac			H4K12 Ac			H4K16 Ac
			Neg	Vpr		Neg	Vpr		Neg	Vpr		Neg	Vpr		Neg	Vpr		Neg	Vpr		Neg	Vpr		Neg	Vpr		Neg	Vpr		Neg	Vpr		Neg	Vpr		Neg	Vpr		Neg	Vpr		Neg	Vpr		Neg	Vpr		Neg	Vpr
		1	816809	460979		9487	476646		431673	1608786		360667	526753		485620	414206		156617	275066		32519	1252757		250482	3907872		7169	10354567		1552888	3016132		597232	1657938		688559	856725		593335	910065		1186628	999442		2763774	3408041		1082720	182495
		2	722765	1627665		9255	485591		242586	1365219		344588	465537		625583	341750		1179833	945333		5275	638054		1868388	674781		2832	6848200		553688	2426242		689314	1807852		347870	1239487		221061	728541		1035782	800326		3598019	2300687		949845	791102
		3	643358	413133		7509	590377		320452	1158240		343138	553074		492273	314516		83641	37277		7759	357577		895033	368494		996698	2203635		621860	3027966		882212	1765092		1133344	1940007		192407	21881		853752	1348194		2862379	2996196		1257831	1437686
		4	520776	404785		8009	298813		368446	1709453		336268	525115		299238	456317		980472	1364316		11826	226906		377217	1027791		3689	6313658		1096142	1851724		679146	1715702		1377391	985034		82010	70346		564874	1319643		2653563	851841		1106554	753164
		5	423761	1148608		8103	573065		123088	2261774		323066	491920		364714	345236		362712	1029115		91006	144451		277861	1058988		1826	6217569		1687029	1818153		857197	1592174		1876114	285795		197277	1209387		489248	1504734		1441944	3376444		1404976	24278
		6	431359	1103507		11062	527801		16561	2001751		324719	698458		223110	223435		320234	512357		518	85714		414714	656059		5465	1197755		977095	1446827		410786	1350680		1070573	232841		344946	1160611		220077	482125		5062992	4317934		1070716	146985
		7	1017742	497163		228461	28572		788206	1397088		510644	527408		250120	397078		877871	617972		4027	1706449		636564	669576		5462	7770276		1030335	2721705		123930	1497027		1490919	1020322		23369	940412		261133	1451004		5671600	3406877		618014	129874
		8	783198	1760334		241311	57648		104336	1582947		294765	458057		287376	404936		602032	1281570		93380	1363317		276922	378757		4926	824954		812720	2755598		223612	1259856		1238979	719997		415540	14522		235911	1834918		3041905	4185744		590100	91157
		9	642992	1876276		315358	294646		200449	1604610		305521	639488		258475	258644		488927	2729563		119974	1418129		930719	337149		3004	1038464		577799	3151804		1360735	1492381		586679	689954		191034	149237		173673	379830		2026655	4821884		35187	289819
		10	982696	1841427		8490	154582		109455	2220209		310131	562624		409346	309594		1094262	2733675		52522	1835219		655123	744085		4158	1381890		774570	2877378		817007	784092		1070573	594383		287048	2027665		80964	849941		2007201	5911579		212432	103981
		11	773657	1604813		194185	148258		364977	1998267		317867	386883		459491	478277		1166778	695872		325715	1394594		220761	630934		6753	650970		1213455	2936073		1589540	864126		1490919	1140596		311869	599238		324953	1406743		3909032	5116560		2251	2851
		12	975971	1556112		219483	357948		573845	1999531		392060	545290		401113	398532		191184	625686		87532	1068564		338979	1242896		333	3252860		1051125	3082297		1025694	347098		1238979	790973		81700	959124		360247	1829335		3714335	2642680		1548	24869
		13	945345	1665240		473870	412303		522066	1062095		541466	628389		462830	485159		809522	521929		724408	103732		275848	291561		376566	4811959		874306	3898761		606477	841971		586679	775387		475982	1714883		753631	1797954		6102909	3391849		10839	182001
		14	963618	1042671		409313	29850		455540	1100268		226939	327689		248370	332952		785096	412310		56149	212501		427444	1108711		131002	5315351		1017867	3602081		612459	1346933		1204947	780499		333720	1675209		279488	1134644		3935070	7520535		909484	259727
		15	1019560	1207014		91508	186809		17302	1641661		282394	359221		272717	395578		483965	597901		90748	1800426		243542	1471331		2464	7363		976364	3010908		470252	968579		886944	800031		256687	267891		251518	1533645		5262280	5440754		976813	111091
		16	960508	812345		77703	52000		610138	630765		258942	347912		345259	368313		403350	1464879		403762	99078		1048087	860409		1704	5347336		901738	1508018		329625	1158023		1658663	529546		296799	1151405		226091	2312597		5066156	9015274		1014911	1188377
		17	1023282	819491		501761	85229		86611	396339		332986	356202		269705	472120		572928	2327547		11767	40773		416795	668998		2376	2544968		849746	1507015		516553	1018612		1826468	628617		270126	72421		306213	2579220		7632171	7879192		404946	333523
		18	1248926	1505324		461106	114306		57242	972773		363277	450463		290508	617365		585622	2065417		9492	316971		252469	1004513		1826	27921		1821664	3186270		1136801	1136294		672534	779917		235606	401213		144582	1662111		1739386	5721560		879371	36429
		19	764995	1206971		42162	104952		739788	563639		344316	383757		450424	454467		604020	2092229		8124	890503		429193	593258		5747	115096		3616899	3210102		663419	347120		570181	845687		139644	227195		282845	1969676		5699311	2181761		1086687	1237309
		20	57649	871818		9584	195831		958450	708667		237922	606550		202071	341781		651586	1702474		47567	547803		548319	1091460		6019	6057		1907866	1965232		548899	368775		677916	744370		161679	2273573		536893	2382311		8127819	2272398		892132	701933
		21	1411955	965166		24180	140698		444623	1206805		233931	548762		167156	418541		580354	1933486		38468	348474		1387287	1045172		198	5359174		2808360	1869708		1455538	1556755		956272	1177490		146906	1448209		609816	2544190		1645003	8443987		718329	1064004
		22	128942	1300882		238036	33426		652508	1134258		233084	573173		272347	577057		616672	1100117		191263	949484		1375650	444933		6771	1688759		1197161	2223159		411406	699635		698010	853625		192015	26278		598905	2250008		3965490	5817761		128862	1209423
		23	1069472	1202827		214152	43812		280402	1306515		288646	599661		227912	491563		174977	1506807		387813	769926		1155377	166046		973	2721556		1039390	2360199		1102339	746952		503963	1253357		310867	18644		425919	1820978		3353880	4795083		62467	94335
		24	1048965	1707768		59981	449833		271883	2129359		253815	772595		267830	447011		455854	1087159		55488	100248		627242	1398280		21305	5023777		1230352	1834085		941114	797261		871449	904992		242213	388510		641344	2006984		2267623	4819419		4663	61523
		25	1030751	1241031		5797	578400		765078	1959840		316347	534841		252726	412899		938965	1852465		41064	35010		660119	1897530		66543	12470838		1350306	2034411		829686	1127950		439429	1170533		31757	413013		830511	4234698		3933894	4088957		42117	6683
		26	1136096	1068224		165038	440875		98090	1444768		313112	556035		286976	495527		169300	640822		408512	2504569		250610	693004		8912	7454204		1235577	2992733		1110532	988904		556396	692369		239858	598942		779490	2403416		3136134	8898316		570231	12830
		27	1163716	1595677		16211	509065		38155	1337190		282371	527194		226831	618444		147636	20965		61764	1698032		433701	1206879		29943	3702199		1552157	2534642		1202523	285835		1499913	831894		220600	416124		1061510	2274950		4284835	10356130		604027	373397
		28	888502	1102609		6667	525258		82917	1449517		343358	529749		205608	435436		930767	252387		464974	1287020		731598	857100		5566	4807656		2274594	2311227		952553	238129		953879	1040249		260953	29326		928630	1965973		6299621	7013536		167367	318336
		29	844545	1958039		11863	271183		239319	1715131		365437	610505		219297	626737		429523	1637578		523856	1989837		526586	1847645		475833	9096659		1887325	2715880		919938	1951065		453139	785335		232662	54719		1741229	2253384		7189674	3658697		151262	803598
		30	548148	1486188		6455	362409		149039	1249481		411475	697129		282106	1017735		766579	963687		71291	2364013		444100	1710203		253412	8967638		4180014	3866548		920526	1790471		635015	1137096		431718	10622		1502567	2111988		3315270	6533665		117165	825414
		31	1181023	2083320		9838	674700		745273	1455651		459845	510224		155049	525550		722584	1741810		52044	1874408		1231181	1108244		108941	7693524		1881267	2619961		1172728	1181944		145484	1240648		42513	909352		1341364	2922521		3930718	5898915		74316	1051011
		32	102896	1349838		10584	441295		533691	1776326		470235	519919		185261	687964		501033	1087134		464554	1390987		469852	1105561		68342	871789		1398510	3033632		1318077	1580259		798730	1103570		738281	148311		944782	1319851		4761578	8913873		750886	143959
		33	1286203	1879767		17992	251045		496536	1705645		427056	646821		634453	2509693		802188	471685		237496	1575765		523038	1191067		43012	2447505		1836626	2938220		1534972	1236446		262724	946116		94667	937273		1089178	3038061		3703051	4363820		685329	754982
		34	1125453	1266890		65696	437411		57632	2116881		455969	632493		372647	1782507		863103	1988904		241491	2241426		291172	608659		5982	1036634		1532691	2913858		859856	1386856		412642	644400		496941	283289		467977	1390329		3366737	3770839		686156	90987
		35	1266275	1089951		73437	586735		299591	963171		160426	455997		602778	2000980		725166	1403528		94589	2729486		494945	1178162		10420	1748715		1595949	2600396		1643426	1328421		1653399	665272		74329	1127959		650593	3656695		1938076	6777000		304651	6339
		36	1023885	1705681		7637	428776		27122	1006824		315037	521556		201563	2086674		187206	1215127		157041	105034		674975	533483		889103	1536775		1318115	2785862		1655300	1580912		1606098	963765		389483	256554		1481356	2194694		3818772	9007538		106611	835495
		37	425797	1412016		119912	527908		243754	1503401		453847	570684		225058	1354646		1698299	1600332		148707	58817		889708	1100433		65659	668587		1608409	2654433		1489505	956041		1561942	866268		23298	585660		1063465	1368562		1078134	4746927		104313	9483
		38	231212	1073558		12331	122427		333874	1141943		217122	637177		254666	1306891		1918108	1895618		228404	2687021		408958	2826795		10079	37224		1213281	2813089		1082746	1459331		1317182	548896		500255	949727		624502	1184888		2018822	4176547		182509	6512
		39	262558	1486657		16318	196917		217126	1867220		531753	437902		1539320	1227569		1753097	1095459		44185	82002		539904	2846390		76213	9326		1317813	2675065		1454934	1791511		670899	1183071		12667	1700649		1067480	745253		2037039	4265928		97579	13337
		40	600744	1639060		58417	88788		284936	557635		306826	464263		720006	1427823		396407	1234758		56323	133748		402348	2800565		75631	7652014		926773	3046655		1330006	1657104		1171080	1232987		92352	165423		1213764	617908		8637039	12048495		305651	214903
		41	574140	915792		17671	117352		140393	1225008		156595	539687		418215	1119360		1722123	1349330		106802	922183		335560	876632		231430	8023846		777265	2452871		990373	1341974		897212	1452270		165766	1270832		541770	668523		8638116	9056277		43523	144335
		42	640970	785015		19553	269991		1198029	1123545		163547	507861		1939421	2525798		1036681	591137		688740	298125		837662	1205897		554023	3249050		1305793	2202114		1096436	752537		718233	1199723		174576	391366		550934	1196464		4573954	8622555		77152	1253963
		43	613724	704590		16258	406433		1444668	1407372		178046	264431		1522320	1327055		1784911	1549969		200888	212007		317880	854844		422103	10337597		974443	2815292		1027506	502238		945147	1111986		385087	92433		463346	975859		4749281	11047476		54074	54610
		44	602663	704676		16546	429776		1176007	1798552		435361	288713		1192913	1159020		32391	1591541		100985	1583136		217116	1032531		87981	7267602		2417802	2789701		1175773	654435		478825	1623974		351102	126234		566513	1482832		3690199	11451831		11629	5582
		45	576501	720411		6577	354411		1168391	693553		337505	555239		1018644	2143913		422839	2853169		141093	713640		207539	605346		9906	1402169		1818043	3211309		1158003	783438		810692	1204496		251093	191251		561997	1424145		3628673	12059859		280892	441589
		46	680948	702985		91212	294197		1299283	930028		257022	663993		879238	1698436		559285	408542		499527	1044175		393361	523209		312943	20337		3270134	2927278		1878127	270645		949104	1568243		198901	12401		347226	1520604		2816297	10772743		356279	917724
		47	275528	1002669		28991	298813		8607	1893484		473696	593629		2011724	1206445		520246	1228522		68066	261168		425949	488540		88723	7466176		3105893	5241674		1976400	478062		503498	968567		198612	8527		708562	2954276		2828496	7769211		161787	2679
		48	194480	1193317		41210	688025		108295	1294198		376316	440103		1325964	1239442		349730	1039492		157063	385247		317073	836488		79123	11179977		2592856	3042098		1267392	439183		341577	926393		333093	50094		1162055	2858289		3325154	9821506		1015313	3351
		49	144976	1509208		35298	399031		98235	1480027		277136	639760		1279550	1347824		214407	1478214		21387	619560		454622	1410206		1993824	4242514		2716205	4410516		781285	342082		1358140	1142097		198600	418400		1524015	3175486		2749749	9178141		219201	1182930
		50	207449	1443611		106335	208602		62887	1513310		125186	516703		612759	1557630		350614	1604408		607758	370334		1030249	412110		2054391	4304086		1343714	3351271		1055051	321372		762747	1140437		142357	171748		1196061	2369102		3114099	5591127		311644	1314561

## Sheet: Figure 1E
					gH2A.X							H2BK5 Ac							H3K14 Ac							H4K8 Ac
					Neg-48	Vpr-48	Neg-72	Vpr-72	Neg-96	Vpr-96		Neg-48	Vpr-48	Neg-72	Vpr-72	Neg-96	Vpr-96		Neg-48	Vpr-48	Neg-72	Vpr-72	Neg-96	Vpr-96		Neg-48	Vpr-48	Neg-72	Vpr-72	Neg-96	Vpr-96
				1	4	17	8	2	1	3		20285	1732013	76322	616415	239253	3582992		243739	332880	670332	519902	1702914	1754101		165305	615349	211855	480853	99700	788644
				2	0	4	7	2	4	6		820403	286888	451605	1802849	180933	3216308		302221	739491	298035	1156699	1639157	2362265		45806	763697	158460	781449	221323	627421
				3	0	15	0	0	6	5		21248	306228	156336	1094784	762282	622438		696595	1327854	264383	554910	1379566	1139670		10467	686529	217261	603963	3887	848186
				4	0	19	2	5	14	7		226205	1040683	937137	2204515	415653	1466077		672380	2041076	1069335	961916	1853814	1465543		78869	850735	190650	745141	74537	312055
				5	0	26	1	11	8	8		133437	1472855	294913	1669661	855385	1537616		747787	501277	562070	1270763	816822	1513254		113699	908038	298003	943705	51004	691225
				6	0	17	7	8	5	6		351326	1856747	65875	2307182	786022	1915694		226431	1304229	639866	1211307	756544	768378		14237	488045	27060	398782	143778	276613
				7	0	10	3	6	6	5		343276	1450639	90922	1562186	904477	2443338		381671	869521	719642	1587773	2079125	780785		53366	608281	26857	227951	324600	519570
				8	1	12	1	9	8	10		301131	592257	125896	940892	431991	427452		191607	1549118	449612	906043	1319970	1553195		63856	319745	171334	296135	193333	819145
				9	2	1	6	16	3	13		274373	858425	314862	2537421	18280	1040521		254594	914824	390195	1197384	1321653	1896047		37719	782340	166152	172169	3950	243498
				10	0	0	0	12	0	22		7431	1180662	1079658	2675084	15135	542235		207671	617687	361150	1487129	606221	632019		46282	527075	94951	230946	5675	482817
				11	0	11	0	20	0	11		50666	1133423	279754	2616883	604721	2887349		136235	674780	416046	1832436	521214	572654		72923	575215	173052	441874	5716	411098
				12	7	9	1	4	3	26		115243	1088654	126344	996668	475307	512639		250748	1151216	1284707	1252265	695734	1076991		80016	942806	78420	734831	129990	776889
				13	3	11	1	12	3	19		21453	1833244	572787	867823	260040	1202456		818061	413184	1331040	1016876	628392	588140		144545	378164	73279	347932	4547	702119
				14	0	5	5	28	0	14		30583	1174460	714594	3525682	671671	722662		136933	1881330	374212	1736934	1997431	731320		165471	457359	64378	500882	10780	289799
				15	1	8	3	7	3	29		387140	1810769	1132712	2526106	647302	1266319		312017	2017040	380357	3370361	890179	811303		167044	550603	82961	628189	11309	241185
				16	0	8	1	19	5	9		175741	1741035	840203	1120739	761152	377538		243149	1927043	378681	2410129	1043252	1625950		8492	635011	6802	254290	27847	988041
				17	0	2	2	7	0	4		735569	1686598	294821	1230061	430837	2061157		204684	831335	336873	1264657	1165058	2018043		7355	544088	225930	347384	72813	753007
				18	2	7	0	24	2	6		378557	880302	285036	2843557	1124169	404349		382126	1451420	86195	1753589	1286651	1332600		24272	493827	114036	567528	132020	804122
				19	0	6	0	18	0	12		49953	1711572	700089	956219	400844	2849385		489142	875490	302778	1359129	550389	1239778		374923	315682	87583	475230	17528	586662
				20	0	0	0	3	7	10		1618563	1428665	512921	761248	157232	1008771		161548	881748	104211	1248092	492030	1843967		116963	670275	91474	331673	121173	631782
				21	0	5	0	13	10	10		1219400	562598	813218	2372772	896495	1665304		116499	679414	1080594	1494008	649086	3191825		11527	857383	46261	229570	7140	515528
				22	2	20	3	13	1	8		1094805	484874	285980	2378188	140167	867818		109022	864180	42379	1886834	689408	2683340		98844	738086	27885	366018	123198	494817
				23	0	8	2	21	3	18		556212	525475	67745	1617650	267870	753633		261124	1158985	738646	1907416	442002	2010793		178501	727721	227138	337811	178746	281437
				24	8	6	9	8	2	16		368935	471627	121641	2763770	503452	1432347		245061	1058940	901988	1351028	1756343	3562552		111244	906040	13009	483116	9731	358789
				25	0	27	7	26	2	22		247784	1966758	324525	2299409	347630	1117673		421170	561758	678550	1235893	1294930	2723231		68888	660228	21850	342010	13808	402562
				26	0	11	1	15	0	17		790151	1426952	365998	2257873	310993	476558		468374	744890	256978	2300896	1139598	1856073		7549	775270	14246	427146	170010	248021
				27	1	8	2	4	7	15		741207	263643	146357	1016047	382275	623008		82746	755357	558037	937954	666356	1898510		30154	585313	17789	864981	70466	220392
				28	0	13	0	8	0	25		1024983	2367735	26296	2484580	113212	3847146		76124	783062	499632	916544	719262	2373144		284959	740219	199205	317265	129172	307440
				29	0	16	6	10	0	13		1168135	2935697	155529	2155635	659931	1343366		457579	705334	506842	1092952	636009	1992746		6368	613084	161747	167629	67344	537040
				30	0	2	1	12	2	8		200055	539074	416727	2339077	710004	1215066		166946	1184227	494444	1083461	1001484	3218545		351658	1060380	193078	420427	12478	602895
				31	0	1	3	18	1	5		703035	1080901	341954	2568593	552873	1865549		330179	1186819	650050	1245516	287495	3042298		31146	363157	41902	453300	26593	723178
				32	8	1	3	22	0	3		295596	387106	515087	1810903	469052	1560438		528253	770112	490737	741774	448521	2257853		10040	825859	145305	235160	29616	352481
				33	7	2	0	7	0	13		74430	1723360	483263	2112058	434516	1746656		327936	670243	447686	1573111	884647	1683055		9231	882684	165038	434072	279093	237133
				34	3	4	1	21	2	15		254529	447580	161709	1581594	656949	1367602		281306	1181429	442570	1813259	1634997	1647781		280796	302261	268180	333068	268870	607227
				35	3	4	6	4	3	21		189480	2234175	461132	866383	107781	1267249		230431	864593	310132	1582367	1004405	3398838		160869	715341	41770	408838	69487	714426
				36	1	5	1	5	1	6		126914	929725	495983	434669	257703	1587524		236600	1943168	249628	1921779	955594	2618056		5860	672781	47464	473030	27398	299465
				37	1	12	6	0	13	3		173141	1109377	228403	1149087	116076	2169177		96116	586290	276403	1052149	1158753	1885110		9321	663873	75341	408613	16626	307913
				38	1	13	0	2	2	5		343531	2096216	1132989	1183229	539264	1463319		139471	405098	248866	1517796	878336	1339661		82244	1112707	7839	551159	33090	341805
				39	0	3	0	6	9	2		24943	1707560	862818	1957142	99344	2041180		230107	783445	528342	1406518	767818	1633604		225532	889176	391805	326213	124652	353441
				40	1	4	0	11	0	4		286526	1170875	410407	747235	824021	1052161		177020	955397	1046839	1688194	430461	2442176		17431	709151	46061	798542	10176	447901
				41	2	9	0	7	0	16		218186	952535	296352	806098	887203	1463154		446353	765133	506969	2951256	500986	2648050		139246	642788	172888	805609	175594	643070
				42	4	7	1	4	1	5		700789	1252645	295491	710145	639726	517208		210836	627291	256130	1611778	828235	2419313		85707	797200	12784	624291	18514	217839
				43	0	11	1	12	0	3		217698	643464	245078	1290058	242243	415443		140924	2265631	242477	1936173	316444	1657109		7652	528435	126212	584586	125520	519471
				44	0	7	0	10	0	8		125420	1646111	583451	845472	212318	1034316		223734	1597870	308182	2627806	440764	1515079		6808	478280	125789	811946	172076	468188
				45	4	12	1	28	1	12		144632	734537	239665	1618563	398507	1505571		239889	1012450	395727	571854	320252	2640567		32761	549947	12963	599867	149895	721343
				46	1	5	1	26	1	20		58487	2006005	259685	1219400	103351	404321		275831	980685	101323	981034	1094171	2801405		310677	432248	146717	908051	111940	428892
				47	0	5	1	11	1	8		30285	1186412	106806	1094805	856018	762010		258535	765378	456161	1835102	498819	2356680		23451	496904	109182	754337	10837	486825
				48	2	10	12	14	7	9		446462	1396442	177107	1545570	293042	1867216		143421	993648	465540	1986181	1006712	2613895		15855	109779	158867	633300	70138	726140
				49	4	24	2	5	10	12		474246	1339912	398217	2516339	533691	1543016		134003	823417	876325	1782929	1195938	1764059		279912	280622	67481	772704	71625	561045
				50	1	20	0	3	2	18		565702	1270629	390729	1756671	468769	1344106		320650	746171	231576	1195616	1087131	1726321		46489	327497	33867	962105	81598	683279

## Sheet: Figure 2A
				gH2A.X				H3K14 Ac				H3S10 Ph				H4K5 Ac				H4K8 Ac
				Neg	Vpr	Vpr+Caffeine		Neg	Vpr	Vpr+Caffeine		Neg	Vpr	Vpr+Caffeine		Neg	Vpr	Vpr+Caffeine		Neg	Vpr	Vpr+Caffeine
			1	1	20	0		219780	816936	481930		42233	8448250	105		387108	794409	392069		336845	2432978	667683
			2	2	26	0		311497	743245	261585		2963	2343889	74		184076	211508	368154		105704	1859928	707004
			3	11	15	3		300212	1425062	426992		520	9253912	237405		219900	759108	420978		161405	1623578	565253
			4	11	27	1		472007	884264	396950		158	2641032	443		309073	1200673	346285		205788	1494088	50767
			5	16	36	0		277575	1291949	347662		296	3382685	81201		440297	504596	211338		40599	1642712	11268
			6	9	11	2		217285	750883	490687		876662	4705815	2051		398050	265074	221829		32488	1029049	82503
			7	7	5	0		108801	998701	382577		10424	2702978	2531		422959	830985	155709		350968	384480	17147
			8	10	8	0		130793	1262611	828973		4644	1143790	14307		376702	856126	556474		303888	1048477	49907
			9	6	58	16		505277	1368848	654722		429	8113895	328		438315	950878	1185626		20437	1695213	23084
			10	17	34	1		58989	1283325	165141		9281	6873703	109		264511	938992	393334		8638	1457344	92423
			11	6	25	1		24318	1759665	801323		614	7018801	18460		227971	1039212	428286		372175	1664977	34295
			12	8	14	14		106901	1897319	379700		2194581	10855736	33897		228495	656821	278926		345245	1470743	38764
			13	7	43	5		37367	1444813	335728		3594232	13270298	0		268952	594257	301983		318480	1288518	71225
			14	5	18	0		92000	1810372	562276		10900	7670933	0		277170	693045	225515		172086	924671	175337
			15	8	34	0		247846	1713600	576765		4312	6560293	0		197839	389071	237189		334507	388096	302504
			16	7	48	0		430257	1267001	595604		20800	8390909	1895		256331	889694	345598		7907	216945	168781
			17	27	35	0		431053	747653	394986		3354450	3492090	6984		170641	286866	412156		82156	58534	867441
			18	6	27	1		188020	1550110	385689		10409	14789215	78326		194731	901841	154706		86343	220570	25683
			19	4	25	7		443958	1379154	656896		1127	6941702	108893		471794	591484	207145		318480	833087	753706
			20	1	21	0		305677	1248361	682932		2618	2379390	578		216006	516711	344101		117147	1004863	935128
			21	8	29	0		646952	1044189	203531		213576	4894066	0		117107	1766050	1689874		74108	841348	642356
			22	6	25	0		276808	1352616	309709		887	8702989	805		118975	2403380	83873		14252	467078	720961
			23	31	26	0		287052	2611395	539485		2183	1904021	3347		161023	1952897	1422515		277834	572720	586481
			24	28	11	0		181183	1891377	131478		1553	13789825	64122		142293	928152	878005		258568	478277	633871
			25	19	48	0		243123	1533842	28375		1150	7110626	61054		91930	909491	1501686		170032	665163	313026
			26	19	24	0		229322	1302039	66283		4264	14102923	954187		112085	1594386	791310		198212	367414	609118
			27	17	13	0		100863	854672	675034		2996	3412304	2625		242343	2014542	1332052		97585	1333755	575864
			28	24	50	0		965617	1141212	457806		1162	11740732	1717		198637	1408581	1107808		172404	853490	717840
			29	11	30	0		921308	1439077	330583		1893	1166366	97559		371334	2330971	1098524		57040	853490	1063187
			30	24	26	8		264112	1447492	366842		992	12000431	908		417751	1707004	1235028		235434	1340469	529491
			31	1	18	9		280709	1592233	153344		808	6734210	491512		491081	2598506	1314809		465079	2247187	119876
			32	1	73	0		268049	1065867	97077		1220	594027	2194		242753	2913991	915201		477821	786030	321478
			33	6	20	0		1195472	941708	400738		1087	1578082	811		307261	3093431	1081567		315061	519082	82505
			34	7	12	4		757113	1379895	386606		1183	3113169	334710		500903	2070948	472608		56601	391662	84478
			35	3	19	2		705046	1390637	163031		1233	2414156	1161		370526	1430910	1132086		20289	1107206	30231
			36	2	11	0		278755	1294112	294675		1040	1644976	3417		248682	2515267	708067		109415	413927	78990
			37	3	44	0		174350	865243	178540		1244	1431477	14182		551498	2412419	986560		142820	344923	34338
			38	0	35	4		223151	1124420	189878		1990	1208957	61034		300033	2094534	1116140		29430	504918	123211
			39	0	24	4		122113	1588137	322027		1092	10444288	153207		367540	1844085	693039		20637	750555	86511
			40	1	26	2		223109	1424364	28237		2193	11587276	6625		249790	627406	125435		39404	776716	33811
			41	5	26	2		1183219	1995038	8385		692	9901280	1919		219371	1240873	355704		57844	1146685	115036
			42	7	30	0		188456	1755011	144826		908	4506121	451		82757	1158546	95645		122734	1031505	239148
			43	2	44	0		273447	1454963	105141		3412	11799025	6521		142693	475858	57518		62735	269243	75414
			44	13	25	0		127511	1771050	390441		1131	910716	1347		101731	1004757	74552		67933	255494	17620
			45	2	19	0		145108	830985	345598		5671	1564123	1444		118693	671233	45360		39356	2598506	132086
			46	0	30	0		326440	856126	412156		3102	13812932	2109		86121	1636613	135052		73484	2913991	708067
			47	0	36	0		513066	950878	154706		6161	9440732	4879		150411	1290835	61651		370526	3093431	986560
			48	0	28	0		485787	938992	207145		82757	2131734	23678		359224	2131734	74025		248682	2070948	116140
			49	1	25	5		595746	1039212	344101		142693	2325731	36390		78496	2325731	53111		551498	1430910	693039
			50	5	69	7		244591	901841	155709		101731	1105556	39001		75784	166050	23678		300033	2403380	915201
			51	7	56	8
			52	8	28	0
			53	0	23	0
			54	0	20	0
			55	0	9	0
			56	0	36	0
			57	2	44	1
			58	3	45	1
			59	1	15	1
			60	2	30	1
			61	5	18	0
			62	4	79	0
			63	0	34	0
			64	0	23	2
			65	0	51	3
			66	0	59	2
			67	2	23	3
			68	1	64	1
			69	0	70	2
			70	0	36	3
			71	1	51	0
			72	1	54	0
			73	1	21	0
			74	5	45	4
			75	4	25	2

## Sheet: Figure 2B
				H3K14						H3S10 Ph						H4K5 Ac
				Neg	Vpr	Vpr+ATMi	Vpr+ATRi	Vpr+Caffeine		Neg	Vpr	Vpr+ATMi	Vpr+ATRi	Vpr+Caffeine		Neg	Vpr	Vpr+ATMi	Vpr+ATRi	Vpr+Caffeine
			1	274809	784946	1096567	1468267	439504		950316	6205408	2038191	2943641	950316		269386	1052077	1226077	99166	203592
			2	161704	679837	1270933	908354	454963		790205	8722073	4439493	1127104	790205		216534	838497	1242798	12408	142513
			3	201880	575855	1036180	1391541	430273		900211	1956690	1975813	6211953	900211		365041	821016	1131760	98486	112688
			4	238467	598974	1093271	1916325	415228		915638	6329885	9297038	8497	915638		47426	619771	794854	636057	55434
			5	285373	1199271	365882	1845391	405027		7983	2094266	9222866	9640	7983		20784	480788	1315586	80156	592524
			6	192217	1257571	356557	1285560	350468		238354	3741653	6609238	8239	238354		37748	798330	575366	627415	72794
			7	103997	516405	954236	225606	224252		12488	584171	3533921	8680	12488		593838	936824	977013	586490	647966
			8	107610	676135	1259629	1080042	94167		8526	196413	6415424	6307979	8526		452060	562203	273854	677045	314421
			9	34940	313066	486801	1053966	409236		7532	8203639	1022904	2837850	7532		525734	569920	356449	661567	575703
			10	60192	1269951	614547	248791	583361		786832	2249158	5210844	5358080	786832		488379	773574	231633	221854	684948
			11	168075	1159990	1075747	834599	465719		11102	2681294	422538	14681	11102		274952	472607	26109	18862	98864
			12	85330	1567273	872243	219720	422409		918915	439903	1342070	3891859	918915		277397	394165	191206	140462	71545
			13	1289235	809535	419201	564170	256084		8990	5245526	3250882	4198551	8990		464021	436203	247898	1103223	350950
			14	1077594	375076	202733	1300757	329426		7693	4567792	4823267	38026	7693		235849	456047	518545	607775	504160
			15	1194989	864331	635994	948819	406914		8703	385264	1358360	1275766	8703		439671	1475668	759798	1145955	590474
			16	1076175	2514202	591472	188618	205656		7316	766142	2464767	3082867	7316		246981	359645	650203	111280	480452
			17	403546	1867387	441476	122780	169155		8222	4016512	4194251	401040	8222		531067	974436	719231	604400	696726
			18	518070	1240317	1403904	422696	209747		8042	6067491	1310216	27895	8042		512374	1039245	121167	886696	450417
			19	18317	1074325	645596	176361	199812		7187	5194510	546527	6685254	7187		404628	760309	701085	194280	438127
			20	20062	1307688	1180142	996199	280530		44115	5302981	1653326	20084	44115		313556	853336	682044	470109	414911
			21	429453	1211188	888278	1040762	378048		9370	7458	2376305	5490684	9370		300008	920050	881084	513970	645358
			22	241824	944674	902739	1030825	356682		8207	17910	1056625	5196931	8207		236807	1291134	301568	747615	589284
			23	32717	2608355	1873188	1750421	632083		8010	340026	1754648	17352	8010		204195	801516	394206	796466	441449
			24	1134547	2289834	1892362	156005	548651		9250	1016554	2568902	1715747	9250		245819	1709421	1079875	371096	445021
			25	229988	2428918	681869	311406	359722		19600	3430303	1282684	1158344	19600		271873	1000816	553802	410678	317204
			26	323874	1178848	1704306	687808	31792		11095	1002243	2242799	13313	11095		192238	650746	565299	459706	825891
			27	1140720	2481865	1627917	496802	220262		10728	9561172	5484117	391659	10728		59860	1156869	440185	676562	82800
			28	34256	1302603	1468576	1097691	446359		11159	4789962	6467124	14602	11159		228134	900627	244540	131555	133235
			29	65952	1747768	1315613	1424685	524969		13015	4793597	7797756	2454195	13015		188990	1283502	981520	102868	444756
			30	154998	1291654	864267	217110	604059		9405	880810	2346007	1067355	9405		172152	600599	705985	5261	86990
			31	63792	1313744	585557	222073	300059		9334	4284462	4290229	2231934	9334		117527	1337272	797436	147154	764576
			32	205150	497674	903511	823355	378135		86121	1295629	840874	2791626	125435		394331	1531145	306685	362153	415206
			33	114246	1955649	1664737	547280	211744		150411	783250	3477651	2918158	355704		436109	960219	891344	353880	26947
			34	29091	1443223	1779629	620638	178507		359224	8220340	1542245	130444	95645		39921	759936	601084	548188	564185
			35	387108	1937177	1073129	1454602	14115		78496	9137928	1135835	8588	57518		246981	1049950	451568	300929	353418
			36	184076	1455717	1114331	1024105	464303		75784	7926054	1218492	7551	74552		331607	1692134	399346	599964	149835
			37	119900	1784337	1099998	233708	423968		84592	7919300	290474	922355	45360		291254	604716	307062	470139	600026
			38	209073	1312577	684724	417998	393334		38590	3681584	136213	592538	135052		104428	1744420	502115	258988	46901
			39	140297	1390273	377509	820995	428286		79624	4255359	522722	11592	61651		113336	1200716	395351	20329	24745
			40	198050	1309402	846884	361980	278926		77727	9883492	546527	6270614	74025		300008	450916	860556	11949	649556
			41	122959	1003081	768037	289475	301983		78559	2815601	251008	63217	53111		152907	1356719	640348	270053	372133
			42	176702	1283290	868748	530169	225515		78631	3261998	688954	73040	23678		204195	841667	1138828	285274	474713
			43	38315	1594902	700810	214049	237189		14665	756404	105249	69011	36390		245819	1386202	1207808	1125347	34926
			44	164511	1525014	507096	195763	345598		33623	5932655	2299511	57119	39001		271873	582599	910137	804176	532681
			45	27971	1373378	220070	426155	412156		93075	2284990	841573	782085	323495		440234	1138272	590111	1073891	166104
			46	128495	830985	863914	481546	154706		219371	7237955	465322	64032	852265		262377	406220	812830	965586	12692
			47	268952	856126	624879	701052	207145		82757	8076436	949379	26393	244309		540257	543123	1215639	859297	284071
			48	177170	950878	612791	613329	344101		142693	5957144	308936	7384	81321		569715	540383	1225344	1050422	226776
			49	197839	938992	638564	534105	392069		101731	6608793	407785	60339	321539		624506	689597	1036025	1086635	77673
			50	170641	1039212	123067	219074	368154		118693	2325731	246704	77849	115415		638642	400662	1026851	1007990	90709

## Sheet: Figure 2C
				gH2A.X										H2BK5 Ac										H3K9 Ac										H3K14 Ac
				Neg	Sub A	Sub A + Caff	Sub C	Sub C + Caff	Sub D	Sub D + Caff	Sub AE	Sub AE + Caff		Neg	Sub A	Sub A + Caff	Sub C	Sub C + Caff	Sub D	Sub D + Caff	Sub AE	Sub AE + Caff		Neg	Sub A	Sub A + Caff	Sub C	Sub C + Caff	Sub D	Sub D + Caff	Sub AE	Sub AE + Caff		Neg	Sub A	Sub A + Caff	Sub C	Sub C + Caff	Sub D	Sub D + Caff	Sub AE	Sub AE + Caff
			1	2	24	4	20	0	21	13	6	4		337325	904914	343024	427893	185926	1435163	268148	656127	273688		470703	530081	389375	758561	396193	681784	349106	460671	304230		133763	268873	13982	113117	92350	907013	40259	941032	121900
			2	5	15	0	10	0	20	4	7	5		264770	855709	284588	1208788	681912	1130632	432098	564853	267786		413110	241344	520287	554901	610084	581250	204906	546667	274049		6359	382558	11819	456660	61518	674935	24984	783381	157411
			3	0	12	1	0	3	10	3	10	2		218737	384703	211898	218740	225876	216962	251919	551070	182128		235547	387204	12399	606722	545797	544875	380042	408501	261914		5250	1897998	17807	84718	144553	938067	536545	1389121	17090
			4	0	11	1	26	6	0	6	7	4		44008	410693	193413	998104	60283	441479	288325	1010441	139447		429344	1114443	233240	811013	252827	502088	211865	515488	248353		9546	1627355	48351	546347	64251	862480	17237	388414	220338
			5	4	28	4	12	3	20	1	1	0		211720	608491	95931	630449	51247	637393	346436	798050	109017		220522	1006597	303635	788461	356768	845423	142872	788099	396745		31573	1553693	28570	73365	96756	1887467	21646	756697	22444
			6	6	13	1	10	5	17	0	5	1		257915	583169	302468	1076503	72619	658580	69497	1070347	261681		203603	674059	167816	1065517	265042	952092	124750	813223	336849		40731	792694	83725	361008	448875	1074825	259949	1204267	224980
			7	0	29	9	14	7	13	2	24	5		37226	1238594	9661	782417	75277	743070	180858	1257506	149358		197027	410115	357725	1916620	139499	556321	274495	601459	386383		34116	1135548	147064	45766	143461	1245412	473387	172989	131354
			8	4	42	0	11	4	25	5	22	0		279188	1028813	785087	1035380	76909	640645	67814	477950	181994		252605	1385236	288086	2127345	231482	567563	259330	1244935	499177		56005	197050	104877	244653	36017	750963	248714	168030	170725
			9	5	16	0	18	6	24	4	20	1		549393	735823	896841	1395074	132194	1235674	69191	389088	291908		152766	1367127	304466	1579266	381846	622663	417747	813420	632930		84110	222839	220115	133338	83869	1387298	406326	1377537	359142
			10	0	3	4	16	1	21	1	1	1		493200	569779	710414	1362943	41925	1388449	465813	326361	13778		162872	1426858	177992	1579266	173614	625088	227922	645074	497885		210038	875816	50675	405004	28179	501795	211182	1452935	570184
			11	3	22	4	16	7	23	0	1	1		442168	816599	14854	1215558	68771	316401	106450	431743	778016		191876	954013	63357	1595269	22855	739684	210765	1038446	300785		158088	808164	43550	378424	60634	268599	69072	1834525	126520
			12	6	10	4	18	1	26	1	18	0		339635	880599	58762	501047	569785	859905	22396	480437	675798		141566	934092	11659	2358846	56722	1660489	203218	620244	327212		180194	819153	228033	179161	13212	580076	262187	1889053	141874
			13	1	4	3	24	2	16	0	21	0		189403	1216416	144884	378501	331464	754958	496352	459542	15267		155563	688385	144478	1206972	76070	772793	211510	629417	393891		57409	1316924	28391	434722	188555	494934	160065	1258946	300470
			14	0	14	1	30	4	8	5	16	0		9593	1189692	314310	718753	165107	1422878	265846	575581	39632		257623	1291813	314538	896316	84580	981532	262332	523538	191852		15129	1677823	135398	935212	218235	401218	126477	1181578	413040
			15	0	11	9	22	0	11	1	16	0		416348	995107	169967	747114	45646	1106154	334401	648627	23992		388404	1134067	13473	1050303	181296	1057608	254475	409148	231963		61159	180153	39733	684746	303784	1312473	299341	1020834	390423
			16	0	25	0	14	0	32	4	0	0		574439	996742	220960	794452	46884	1357911	176315	473459	618707		223051	1583452	17110	956813	249443	1524363	222350	1103801	632579		12057	203438	278984	293402	288221	1491815	81981	244409	13801
			17	7	16	2	13	1	13	0	12	0		323452	445154	386128	353721	22466	931277	32986	412608	850617		204934	478807	105831	998511	235059	433270	400585	788632	741403		87610	1200512	88547	78630	299294	1261217	106352	754308	24211
			18	3	15	3	23	1	20	0	9	1		281668	845551	331530	166584	16141	748088	26794	504107	226588		633964	709840	486475	1192524	716760	1001607	365450	453263	1068839		18652	1002126	84516	365956	28228	496013	326444	112998	758251
			19	0	13	2	26	0	12	0	18	0		335018	1165678	125394	55400	314105	549787	170191	273457	17697		360745	777326	184212	1256081	666761	767569	264722	525503	577872		12170	1016782	53277	616466	35162	214952	368778	169350	527472
			20	0	34	2	14	0	12	3	12	2		183360	574243	706851	556663	207294	596153	74829	412847	28311		136708	857324	239630	794581	358961	705021	292065	1122061	254124		14079	1373266	159205	667530	16598	988681	94566	404657	90016
			21	4	20	3	27	0	11	2	22	5		5880	1030189	40645	696290	584011	540681	74435	566510	788783		205427	1747074	115650	566505	679969	924656	245128	785355	507048		173932	668979	55253	771485	441905	1930239	243663	251224	9270
			22	3	2	1	1	0	13	0	9	4		230930	945659	136922	1364279	513384	408214	355945	968484	533077		427459	1437458	529061	438770	594933	476289	319489	782812	413372		145635	352612	102269	864102	319169	490716	191922	740502	626990
			23	0	11	0	4	0	10	2	9	1		13271	843786	139460	1158145	601568	242542	209682	1061931	94120		415507	1104246	264892	908312	242060	1316112	426674	852393	304466		30970	1025094	89088	705828	244088	1460720	229537	1051873	426878
			24	0	2	1	18	6	13	1	20	2		234914	966737	202583	933025	524165	119858	103436	235221	16825		373926	432853	164951	260898	449060	997545	672877	1273631	359630		176983	759452	188995	462248	290216	767916	212086	758512	171637
			25	0	21	1	24	2	14	2	21	0		406523	1453674	225173	1177828	422247	566605	96300	476035	622840		309635	676314	203364	492434	243644	1380199	212556	1517255	220874		130754	554744	426343	877971	61780	790828	39368	1293680	152071
			26	0	5	0	6	0	1	2	9	13		311122	393762	13189	565391	539684	575960	660259	914402	231943		299519	431919	201605	759684	1004270	882254	301012	710212	267038		212753	187052	144553	1469877	305730	699048	474075	612063	60337
			27	0	31	2	6	1	10	1	12	1		225607	515505	191303	1033602	85578	327440	54824	405241	182391		535342	433769	210337	664110	862030	694666	604232	1074930	419969		73809	137402	236421	1105822	54537	127289	310424	765533	83275
			28	0	2	3	0	1	9	0	17	0		288553	459378	8104	560971	52810	228428	94193	308117	92764		499581	607483	333895	731844	149483	1266723	256132	1274984	553776		42090	173839	292948	1148773	49094	97810	132631	664318	14502
			29	3	3	3	9	1	20	4	18	2		408788	211735	303169	913318	17910	316132	134125	627613	220995		384062	836850	201746	578108	554510	1306465	192445	1217146	275039		76840	171450	500237	1158706	51006	103753	127805	702094	64613
			30	0	5	3	5	0	13	3	22	4		323210	699759	13707	586213	33761	309789	372867	920416	86777		403115	1473446	223523	1259110	507846	1110135	316794	1488177	369941		48130	265003	410258	1492703	29776	166515	144582	113804	34514
			31	0	2	1	14	7	14	5	14	0		288886	627576	148678	546208	148545	638143	249163	506287	62330		597436	1551526	190320	1115952	554170	1094460	371083	1081170	355731		200082	355101	287647	1253406	70387	144880	338452	271054	216757
			32	6	16	1	5	0	31	10	15	0		197651	780218	45121	326183	22283	351342	353133	450889	64830		65756	1633604	601427	419837	300125	982166	319707	1306572	354498		713733	88702	454230	1833556	84138	71199	198261	32107	62105
			33	6	8	7	6	0	17	0	27	0		542960	806584	10769	671067	45999	539898	408183	591232	15185		144539	903953	602981	476679	205158	1343221	545522	1295934	349411		316207	549077	279130	1332518	44516	157945	176154	284726	27768
			34	0	36	5	9	1	12	2	11	0		479552	850590	21749	1005050	473745	266979	277883	870121	60504		645330	807231	644237	1863568	942755	529497	524966	1493528	547741		172570	237485	425402	1453958	203285	146058	496902	201498	214244
			35	0	12	0	13	11	8	1	7	0		594160	933318	64250	777752	624041	1428261	167240	1489621	29139		417340	1068424	37925	1118673	375137	326229	172191	1625059	307595		191437	1230288	506493	481274	430210	287456	196442	387598	470101
			36	0	3	2	10	1	1	4	37	5		468853	600349	79030	644923	432544	1191979	298334	1085228	248020		337869	1263421	709985	1178941	272313	949726	389229	410353	435152		298445	763729	80287	391598	314192	221923	73060	196985	35218
			37	1	4	1	19	0	20	0	5	11		215585	618405	174181	381728	444990	1266432	427488	982933	114218		471824	731949	985638	874311	170961	855582	233669	314636	163720		247013	1047721	81408	836879	394574	190621	18944	225969	285007
			38	1	5	1	10	1	27	0	18	1		220973	734775	40674	734613	38391	558560	103540	864760	125302		328233	1010088	478228	846896	294267	563958	172063	1267672	397101		291935	305383	62445	420425	265810	165286	206295	122028	25143
			39	0	14	2	18	0	27	7	21	4		281065	359074	98567	648263	67152	370938	247699	522514	39593		202515	1137136	265144	1545631	222077	455539	292633	1075703	356388		28222	431883	97419	359315	94355	146058	326654	274317	92089
			40	0	39	4	9	2	13	4	17	2		329320	303352	250083	384632	166842	660851	383555	1242805	283826		174935	1068998	195785	544217	142658	543105	210206	969770	387187		312553	247954	66537	337233	343500	145626	88697	322487	131096
			41	1	17	6	6	1	3	2	13	6		400742	636657	328256	467689	467894	433179	306481	421206	298715		619345	1095665	450046	544607	194190	1157661	264372	1188361	268303		959330	276319	317844	123385	254102	399252	51623	530319	64759
			42	0	9	5	11	0	0	1	22	8		388953	612951	20402	947824	507013	236796	383161	999524	222965		275305	1163813	231272	2365767	219953	674441	173325	2019037	206952		105838	559813	244656	197879	460124	176857	6931	443671	183105
			43	2	37	1	30	4	20	4	17	9		204778	854366	120112	520164	567274	450966	337055	570619	174253		120204	1191871	380825	1146677	216177	640217	233069	2137089	214182		262444	336467	165587	234655	153949	87059	76549	290555	223092
			44	3	14	4	24	5	15	2	10	13		224354	360911	652978	713350	404668	644875	341235	228275	187604		17948	519092	709511	1189082	100172	668409	376305	869108	256009		424119	392426	162681	255119	76465	372403	46526	664055	79845
			45	0	3	3	10	3	18	5	12	10		298807	884564	175361	1005622	465928	870474	404802	376907	28020		21920	1273021	693492	1072925	556800	873933	381801	1194027	183683		174734	238622	134429	348918	84589	564883	33467	673431	158201
			46	0	21	0	35	2	21	6	18	4		207270	640945	72406	96599	204699	1079250	216740	957178	352394		278464	1682998	822572	979911	269663	538724	360256	963310	443036		122357	361690	180370	269787	158885	215078	12375	230725	52926
			47	6	12	0	5	5	15	3	19	7		412664	493772	108862	56814	287120	1109869	274060	1001741	212805		642032	1414705	36735	557259	443601	1497838	223284	439414	376475		33121	177305	288054	172553	83818	1399664	271532	532179	90124
			48	2	24	5	24	3	16	2	21	8		517572	1125740	676641	883872	295566	901511	497498	1400363	188073		360799	1157144	28022	1195444	268852	765711	392529	491849	191194		254879	269519	252536	125737	125410	345821	288893	140010	331470
			49	0	15	3	30	2	25	5	25	3		191912	477623	42621	964977	198641	734410	44044	582069	280582		254389	366626	483890	1300000	256918	996245	367388	480121	283005		180140	224124	374069	341788	174336	346134	478686	161460	206152
			50	1	16	6	14	4	28	15	23	2		267979	1382582	123571	727702	212821	893016	102365	1216872	320486		155593	328044	264215	1934413	212353	1071573	478002	1368337	410883		176621	192945	149210	259522	612562	1383334	189310	115359	226066

## Sheet: Figure 2D
	H3K9ac Rep 1								H3K9ac Rep 2								H3K9ac Rep 3								H3K9ac Rep 4
	Raw				Ratio				Raw				Ratio				Raw				Ratio				Raw				Ratio				Norm mCh values
	G1	S	G2/M		G1	S	G2/M		G1	S	G2/M		G1	S	G2/M		G1	S	G2/M		G1	S	G2/M		G1	S	G2/M		G1	S	G2/M		G1 R1	G1 R2	G1 R3	G1 R4	S R1	S R2	S R3	S R4	G2/M R1	G2/M R2	G2/M R3	G2/M R4
Neg	0.00157872	0.00483938	0.00805254		1	1	1		0.00228833	0.00435161	0.00764331		1	1	1		0.00167742	0.00465622	0.00771948		1	1	1		0.00133593	0.00486941	0.00767613		1	1	1		0.26312	0.381388	0.27957	0.222655	0.322626	0.290107	0.310415	0.324627	0.309713	0.293974	0.295236	0.295236
Vpr	0.00597641	0.0167526	0.00284727		3.78561	3.46172	0.353586		0.148663	0.125224	0.0179838		64.9658	28.7765	2.35288		0.00494559	0.0101026	0.00319818		2.94833	2.1697	0.4143		0.00608987	0.0183784	0.00322908		4.55852	3.77425	0.420665
	0.006	0.015	0.026
	H2AX Rep 1								H2AX Rep 2								H2AX Rep 3								H2AX Rep 4
	Raw				Ratio				Raw				Ratio				Raw				Ratio				Raw				Ratio				Norm mCh values
	G1	S	G2/M		G1	S	G2/M		G1	S	G2/M		G1	S	G2/M		G1	S	G2/M		G1	S	G2/M		G1	S	G2/M		G1	S	G2/M		G1 R1	G1 R2	G1 R3	G1 R4	S R1	S R2	S R3	S R4	G2/M R1	G2/M R2	G2/M R3	G2/M R4
Neg	0.0032431	0.00704275	0.0139692		1	1	1		0.00406291	0.013494	0.0235135		1	1	1		0.00159118	0.00580333	0.00620326		1	1	1		0.00341506	0.00743931	0.0107467		1	1	1		1.08103	1.3543	0.530393	1.13835	0.880344	1.68675	0.725416	0.531379	0.997798	1.67954	0.44309	0.767623
Vpr	0.0161036	0.0210428	0.0070742		4.9655	2.98787	0.506415		0.0244318	0.0389931	0.00767529		6.01338	2.88967	0.32642		0.00579592	0.0165746	0.00336927		3.64253	2.85605	0.543146		0.00979444	0.0271942	0.00425886		#VALUE!	#DIV/0!	#DIV/0!
	0.003	0.008	0.014
	H3pS10 Rep 1								H3PS10 Rep 2								H3PS10 Rep 3								H3PS10 Rep 4
	Raw				Ratio				Raw				Ratio				Raw				Ratio				Raw				Ratio				Norm mCh values
	G1	S	G2/M		G1	S	G2/M		G1	S	G2/M		G1	S	G2/M		G1	S	G2/M		G1	S	G2/M		G1	S	G2/M		G1	S	G2/M		G1 R1	G1 R2	G1 R3	G1 R4	S R1	S R2	S R3	S R4	G2/M R1	G2/M R2	G2/M R3	G2/M R4
Neg	0.00158469	0.00343383	0.0246248		1	1	1		0.00324624	0.00471092	0.0166566		1	1	1		0.00345868	0.00871063	0.0111055		1	1	1		0.00346442	0.0065312	0.0139114		1	1	1		0.546445	1.11939	1.19265	1.19463	0.582005	0.798461	1.47638	1.10698	1.48342	1.00341	0.669006	0.838037
Vpr	0.0098254	0.00840088	0.0253947		6.2002	2.4465	1.03126		0.0256211	0.0285928	0.0164809		7.89255	6.06947	0.989456		0.0113324	0.0244389	0.00430331		3.27651	2.80564	0.387494		0.01	0.0251007	0.00404865		2.88649	3.84319	0.291031
	0.0029	0.0059	0.0166
	H4K8 Rep 1								H4K8 Rep 2								H4K8 Rep 3								H4K8 Rep 4
	Raw				Ratio				Raw				Ratio				Raw				Ratio				Raw				Ratio				Norm mCh values
	G1	S	G2/M		G1	S	G2/M		G1	S	G2/M		G1	S	G2/M		G1	S	G2/M		G1	S	G2/M		G1	S	G2/M		G1	S	G2/M		G1 R1	G1 R2	G1 R3	G1 R4	S R1	S R2	S R3	S R4	G2/M R1	G2/M R2	G2/M R3	G2/M R4
Neg	0.00677781	0.0113317	0.0213396		1	1	1		0.0125489	0.0321297	0.0561576		1	1	1		0.00169872	0.00442901	0.00697115		1	1	1		0.00152116	0.00430317	0.00601166		1	1	1		1.21032	2.24088	0.303342	0.271636	0.871672	2.47151	0.340693	0.331013	0.927807	2.44164	0.303094	0.261377
Vpr	0.0643333	0.0313234	0.0171278		9.49176	2.76422	0.802633		0.0905263	0.0763932	0.019499		7.21387	2.37765	0.34722		0.00644718	0.012093	0.00315752		3.79532	2.73041	0.452941		0.00637834	0.0135045	0.00340784		4.19307	3.13826	0.566872
	0.0056	0.013	0.023
	H2BK5 Rep 1								H2BK5 Rep 2								H2BK5 Rep 3								H2BK5 Rep 4
	Raw				Ratio				Raw				Ratio				Raw				Ratio				Raw				Ratio				Norm mCh values
	G1	S	G2/M		G1	S	G2/M		G1	S	G2/M		G1	S	G2/M		G1	S	G2/M		G1	S	G2/M		G1	S	G2/M		G1	S	G2/M		G1 R1	G1 R2	G1 R3	G1 R4	S R1	S R2	S R3	S R4	G2/M R1	G2/M R2	G2/M R3	G2/M R4
Neg	0.0172141	0.056129	0.0630137		1	1	1		0.0144076	0.0345287	0.0537463		1	1	1		0.0202417	0.0491379	0.0895141		1	1	1		0.0167594	0.0418925	0.0577428		1	1	1		#DIV/0!	#DIV/0!	5.19278	7.53768	#DIV/0!	#DIV/0!	2.52035	3.05802	#DIV/0!	#DIV/0!	0.308631	0.366575
Vpr	0.11114	0.101481	0.019396		6.45634	1.808	0.307806		0.123902	0.130697	0.0204042		8.59982	3.78516	0.37964		0.105111	0.123845	0.0276268		5.19278	2.52035	0.308631		0.126327	0.128108	0.021167		7.53768	3.05802	0.366575

## Sheet: Figure 3A
						H2AX					pCHK1					pCHK2					H2AX					pCHK1					pCHK2
						Neg		Vpr			Neg		Vpr			Neg		Vpr			Neg		Vpr			Neg		Vpr			Neg		Vpr
						untreated	Ral	untreated	Ral		untreated	Ral	untreated	Ral		untreated	Ral	untreated	Ral		untreated	E/A	untreated	E/A		untreated	E/A	untreated	E/A		876523	2381085	1510136	2768340
					1	0	9	10	19		123734	839573	906381	3375948		1309721	1167526	2273331	2264061		9	22	13	20		406210	1248115	4170792	2053501		540454	2820931	2725959	2809904
					2	1	13	8	20		331543	609130	1340424	1802751		1463468	641560	2064212	2957081		5	7	29	23		295893	818563	3652064	2201492		677450	1917799	2067121	1350720
					3	2	16	6	15		271266	144722	915991	1487375		349539	875976	2941513	3502494		11	8	17	30		132773	905231	3060048	2227787		464119	1276390	1975242	2116896
					4	1	1	2	19		1131973	507934	214310	2411710		447757	1025454	2588380	2528308		11	24	15	14		407715	480825	4367101	2902579		425261	1080328	1688771	2570002
					5	1	0	1	17		648811	395578	134485	1075522		425179	1171991	2495009	2829946		1	29	5	16		427323	905397	2537815	3011015		480240	1076797	1079440	4254352
					6	4	1	0	14		907999	49779	863601	1098276		1058377	1270363	4263867	2644908		2	27	6	23		1272125	1515900	2757818	2685231		484202	1478953	819558	4178867
					7	1	0	1	23		1150054	292282	791903	3248009		599920	958464	2791812	1508124		0	48	22	15		475047	1242271	2215974	3339275		434414	1265041	159395	2303058
					8	2	0	7	16		872140	448285	749128	1476865		849596	703930	2041191	1131095		0	43	19	15		547780	1050356	3166939	3684289		621122	1212976	2497160	2169486
					9	0	0	5	16		789579	373890	965935	1541084		1044541	1034204	2232953	968919		0	0	13	11		1257426	849853	4937998	3777219		558692	1271704	1703066	2477332
					10	0	3	5	19		411609	282634	679058	857887		1142259	1000336	2342061	797245		1	1	15	21		1078199	829154	2788278	1078327		670478	1290474	533912	3458184
					11	1	0	6	10		170018	457587	300541	1260192		968811	897438	646312	1068648		12	2	18	17		841858	521437	2513271	1719293		578189	1535419	2053307	2562463
					12	1	6	11	13		755744	57802	1844868	1961528		636704	326628	1840624	1310874		4	11	29	38		1044474	442154	2913404	1578645		784754	1039719	1023781	1921069
					13	0	14	11	15		597145	138004	56365	4209752		670662	879505	1976966	2181513		12	3	36	20		927337	964172	3333023	1159618		579859	930776	1736510	1382292
					14	1	3	10	14		243208	221518	543940	3428898		1020710	983960	1730071	2008365		1	4	30	26		458321	826022	3529546	3349212		1345738	991587	2060546	2046348
					15	1	1	7	14		546783	213891	34366	1332584		1391406	385651	2119813	965468		0	3	21	13		354006	695275	3953136	2643338		885570	985210	1134607	1421785
					16	2	6	10	4		1189863	152744	594032	1481875		759375	190603	1528389	2487271		2	7	48	21		575745	459335	1775222	2940790		668127	781018	2337075	2412046
					17	1	1	6	8		698760	622492	521763	1017689		802835	2510707	2438630	1723667		0	6	33	25		421258	2454362	1288111	2975900		494527	547039	1365973	2025425
					18	1	7	14	18		582538	89992	251824	2224003		1028924	840943	1549673	1663253		7	4	25	13		868540	1028493	1873867	2762092		573182	835273	2166455	1805585
					19	3	11	13	13		304637	268642	351691	999314		601912	300408	1083675	774484		5	2	16	23		432983	786050	2085724	2988938		671790	1025633	1572585	3035061
					20	3	4	12	3		865099	187198	1033123	946428		672020	229910	1045261	660730		9	10	11	30		628550	1475304	1910850	2761896		732872	939375	1060291	2954092
					21	2	2	19	5		419832	783868	502279	507727		672025	104783	820736	3294279		2	3	25	20		572916	1335260	2160536	3255433		518397	747819	2464102	2907640
					22	2	4	10	21		421458	886514	701655	990485		425742	152918	1325023	1086770		8	12	35	49		589177	1159335	1310207	2645588		544620	1985390	2827582	3291174
					23	5	0	12	17		651929	1139191	1133533	1882301		1035151	77836	2054841	1100054		6	7	26	24		285806	1300558	2378015	2440488		549824	1011694	1706907	2542763
					24	2	8	12	17		590574	1014604	2027009	1422694		573784	922950	4461462	1580743		7	18	21	18		644077	1002008	2833389	3289142		559414	1732959	2226384	1642696
					25	2	1	9	20		495347	1351185	1691458	1327088		770679	104003	4790599	1474476		11	13	16	24		448681	630497	2970557	2225037		504872	1113578	3219109	1937692
					26	1	5	14	9		503238	1048155	757786	1526138		785614	152560	971185	1240442		4	6	32	39		547611	578057	826654	2062157		501977	855414	3944841	1831843
					27	5	6	21	25		617819	823348	932386	515718		539924	140294	2467062	2093027		0	0	13	22		505949	816282	1048660	1689092		417994	1629797	3266595	1564500
					28	2	1	21	24		676475	609540	1270076	1176473		433002	943440	1475897	1269909		3	0	22	14		444250	1029668	1004229	2241892		347887	979054	1952118	1931199
					29	2	2	9	18		614648	811667	2313132	490598		470150	763974	748996	1336797		4	0	36	26		527800	1377270	4070421	1881971		408094	1436676	872356	2074079
					30	1	1	25	29		394911	441133	2028242	1035615		658484	1257782	2525523	4080598		2	0	18	21		711019	619964	1045791	1826355		329806	670029	655093	869002
					31	1	0	17	8		171720	1536651	1627221	1868543		746396	129846	845196	2929799		4	23	15	38		197194	966626	3533798	2348738		440495	1874284	3503171	957500
					32	1	1	20	8		302613	570775	1448766	275278		450951	70339	2175817	3978204		4	24	5	34		84138	960672	3200723	1945425		634986	1468787	1792734	3947793
					33	1	1	23	11		195725	581364	2656056	1262313		475655	645619	1627201	2303858		0	25	6	39		746566	591829	4168735	1775811		574375	972967	2810576	3638708
					34	5	1	20	30		173347	301145	1234279	2731640		1144497	419442	1095483	1806453		7	23	17	30		272965	1145777	3772976	4628636		324268	1600738	1804218	3021281
					35	3	1	18	24		493906	267826	1581700	1550889		787256	98941	857689	1999537		1	21	26	37		462579	940952	3481457	4113335		437706	486133	556252	4377463
					36	2	1	22	17		339933	572042	1179699	1403088		968237	83823	2145807	2114935		0	27	8	31		948692	368240	1979048	3496978		509122	539175	1577497	1907778
					37	2	1	18	9		291522	807910	2166957	1270213		925002	32542	3894857	2834015		1	7	12	42		432402	786257	2101567	5384507		534979	872897	1943400	3998594
					38	3	0	20	20		186462	478907	985113	2517377		1255214	515688	1315566	2592932		1	1	15	44		84083	743442	1408953	3707777		463290	891992	1717258	3838438
					39	0	1	16	2		360390	457661	2311644	1392896		332796	516408	710707	4591742		3	0	21	29		479479	912659	2363589	4163514		408368	884620	2549797	2726901
					40	0	2	1	6		246686	608660	2213014	1648751		905978	819883	2015658	2505826		1	0	15	38		236564	960030	2100891	4746203		240735	1233457	1108198	3512397
					41	4	2	9	0		506275	24716	2722538	610022		911417	708263	1735947	3036282		0	16	19	40		1445082	394297	3661259	3192708		768772	1022065	2147581	3831543
					42	2	2	12	9		288174	455175	3262871	606715		1207113	38424	1520691	3265084		0	11	35	36		564336	398765	2801625	3245727		706212	532034	1859960	2727968
					43	1	0	14	6		385636	1018790	3919293	808638		881307	51862	1722430	3450157		3	14	26	27		130823	1330452	2136716	4860083		713240	794899	2687102	3002519
					44	2	4	6	4		364596	141730	2047649	584416		1185996	1234648	1205538	2004239		5	23	18	19		54569	1304052	1406147	2375234		478234	1528998	2172879	3281439
					45	2	5	15	11		375826	688248	1204989	968111		857190	1072876	1980767	1699176		0	35	25	33		350464	942373	2408437	2486646		451105	925445	1640961	2423085
					46	2	2	11	15		385671	656998	2307124	416443		210269	1425062	3152136	1615678		0	9	16	45		620429	930612	2516344	1964600		363560	843825	1657886	3453657
					47	1	0	27	24		347842	654345	1902774	1050899		1377465	943787	631864	3964561		0	8	17	33		116222	885449	1472008	3768737		762691	850424	1565799	2382669
					48	2	0	13	2		636415	114609	1707456	617131		1008951	1363304	1131421	4271118		0	12	23	27		194119	929000	1977770	3098551		761370	679852	1229376	2766043
					49	0	0	11	5		144660	335624	3515753	534226		755628	1063232	3473033	3839149		1	21	19	41		139884	841377	2455029	3317413		387000	1257880	2060417	1768684
					50	0	2	18	7		394342	690969	1652814	1579513		1261569	1202252	905673	1911150		2	24	21	30		326970	1002624	3022965	3423616

## Sheet: Figure 3B
						H2AX						pCHK1						pCHK2
						Neg		Vpr				Neg		Vpr				Neg		Vpr
						Ral	E/A	untreated	Ral	E/A		Ral	E/A	untreated	Ral	E/A		Ral	E/A	untreated	Ral	E/A
					1	16	24	5	13	21		1219231	1235801	2910251	1306800	3864096		69338	628416	2482424	4317188	260489
					2	0	12	14	14	3		1771944	373213	1788634	1324805	296072		30149	30487	1247300	2039197	182870
					3	4	4	14	16	12		2546409	505528	993500	1069789	1195423		232743	111531	1235850	2707617	2114326
					4	3	9	17	1	1		499517	347614	2336043	1297198	448593		952231	26379	1550938	248662	3237695
					5	2	0	13	17	13		389142	20032	963480	1146472	1001615		448704	24445	1226349	5010099	344593
					6	2	0	23	8	9		189671	121994	930757	2621113	2336661		32744	134765	3142446	390225	1635140
					7	10	8	10	6	41		227675	756817	708351	564379	2922804		223942	66610	4701099	1732399	2702928
					8	3	1	15	40	14		182153	1836911	858871	644949	777168		542594	839364	739360	1259131	111038
					9	1	5	18	6	0		479507	145657	783179	1126100	571151		558963	2171578	478947	295602	2487948
					10	4	8	9	27	31		494571	505360	883270	390451	3266455		757899	135607	762147	492817	336397
					11	1	6	11	8	10		384084	1264774	2200663	2703540	611763		931093	33062	354965	2000898	281585
					12	5	39	6	9	2		999572	159107	815441	3717929	1207509		2798397	2302	3914255	2139654	4033974
					13	1	6	16	13	3		1324817	233605	931121	298769	1637428		179131	46419	3335992	271189	866038
					14	0	0	4	14	36		830801	129823	569440	1385804	604446		45006	1762903	2786099	674009	4886439
					15	1	13	18	14	21		492162	222781	1529051	769504	1360365		438834	1845546	1576243	1283561	3245307
					16	14	9	1	13	13		246921	652647	1581041	1272077	1575426		584884	906146	1451278	174044	4601273
					17	0	14	11	3	15		498931	231770	2350450	1761261	1635488		84827	375528	1963631	2959278	2040549
					18	1	0	26	30	12		327116	691912	1547396	806320	931352		695083	186164	1173003	4087804	2905177
					19	1	1	11	26	12		1176302	266204	3353951	2371167	373450		191657	405970	1049217	1453886	181712
					20	12	6	17	19	8		826068	213491	998257	1014644	625577		1047963	451985	838263	1321795	66472
					21	4	0	24	6	27		180933	630383	966315	2264452	1913777		173383	501283	976301	2193329	3463717
					22	0	13	18	18	23		554508	102367	5644099	1783603	535227		137391	260620	2630852	570674	21586
					23	2	0	20	14	8		1552695	1325724	545534	1120376	214771		618144	254578	2173574	3793200	1124815
					24	3	0	26	20	20		641686	1508522	1238135	3379873	1646819		1002350	36164	1765647	2355491	531162
					25	1	9	6	29	28		993399	1804335	879162	2457679	815526		301763	143668	2196933	1733566	351506
					26	5	8	23	24	22		47371	1035137	1245984	1300956	1712233		4669536	692572	2480087	475853	352608
					27	1	29	16	37	19		271955	411535	638303	4473880	719995		503096	1205148	1695380	618594	34321
					28	3	1	18	23	24		2717403	878353	1439539	775966	1224544		860542	680124	752686	3341807	4168497
					29	6	5	13	28	13		1072889	408580	1259821	670433	995095		3926475	288408	458152	572464	3329032
					30	3	0	5	15	36		423380	912337	1097372	953457	819638		311396	106310	5353952	244646	58590
					31	1	8	9	8	12		531417	479291	2775904	796782	873992		3260741	228609	1442976	3447544	2403695
					32	2	1	12	10	7		343725	168639	371673	1217625	3640006		494056	263495	855112	769238	2059367
					33	1	0	13	5	26		1665192	428502	2098782	919651	621610		246357	331421	422635	821015	4389985
					34	2	37	26	5	0		417387	606770	1161106	858919	958908		352651	1793041	5128742	924552	505407
					35	1	14	5	25	23		378998	1395027	604972	526321	605573		159231	442790	1895519	651949	1033796
					36	1	16	11	37	11		436541	1219258	1117911	1272543	825056		311843	548933	813360	2524956	1326615
					37	7	13	0	18	26		579976	646989	817790	739092	1589436		53971	754183	1086794	2823674	4100005
					38	3	24	19	27	13		627614	476062	744032	679976	728430		279040	743308	1722748	760960	883987
					39	19	6	0	10	18		1147616	618914	1352751	673008	964394		61274	1657379	58822	1864116	355034
					40	3	5	27	3	35		390954	208421	910531	901578	1099710		119305	378211	53998	2045215	1946207
					41	0	1	11	37	35		533211	506056	1899980	1588403	922027		57063	176015	1070554	3328089	4123294
					42	0	20	14	39	26		526602	352821	748652	759200	901413		291010	206705	1192157	4325853	3070770
					43	1	0	6	15	15		178111	731128	805421	817974	656547		52195	318746	720570	1128578	2193207
					44	1	3	12	23	12		147921	258763	407255	784474	619679		93370	2109068	923396	1162236	3986680
					45	9	1	16	11	31		639852	771967	722052	1551880	1641898		50710	465869	808739	2231381	782236
					46	2	32	26	14	19		704424	694294	3628289	1563061	2354931		119541	458889	754189	384737	260003
					47	2	0	13	21	26		849370	376607	1214346	822781	1195284		1075708	25046	760318	3443495	3694120
					48	1	0	15	15	28		522693	392711	1460494	943294	5513576		21467	46468	416043	2133149	301859
					49	2	5	17	3	18		590202	721239	764855	1961437	767599		194666	8555	387279	581566	3845987
					50	3	17	15	19	23		579402	225114	475019	468932	813335		39638	5177926	729410	942059	3658305

## Sheet: Figure 3C
						H2AX
						No Vpr	Vpr
					1	4	20
					2	7	37
					3	7	21
					4	6	14
					5	1	22
					6	1	6
					7	2	39
					8	1	9
					9	1	20
					10	3	40
					11	2	21
					12	2	7
					13	1	21
					14	0	31
					15	2	8
					16	9	15
					17	0	19
					18	0	24
					19	9	27
					20	9	5
					21	10	11
					22	3	3
					23	0	8
					24	10	4
					25	1	10
					26	7	5
					27	1	5
					28	1	14
					29	8	20
					30	20	4
					31	0	12
					32	0	4
					33	26	9
					34	1	21
					35	0	11
					36	1	18
					37	0	11
					38	1	20
					39	3	15
					40	1	11
					41	0	16
					42	4	11
					43	1	16
					44	0	13
					45	0	3
					46	0	4
					47	0	14
					48	3	12
					49	0	23
					50	0	14
					51	1	11
					52	1	18
					53	0	3
					54	0	21

## Sheet: Figure 3D
						H2AX
						No Vpr	Vpr
					1	14	20
					2	14	35
					3	0	16
					4	6	5
					5	4	17
					6	1	0
					7	0	4
					8	0	22
					9	4	9
					10	0	4
					11	1	21
					12	3	18
					13	0	49
					14	15	22
					15	18	16
					16	6	15
					17	0	22
					18	0	42
					19	35	17
					20	20	3
					21	23	19
					22	1	0
					23	16	41
					24	1	23
					25	0	19
					26	0	35
					27	0	21
					28	3	14
					29	2	0
					30	9	0
					31	2	19
					32	4	14
					33	5	57
					34	6	7
					35	3	31
					36	5	20
					37	4	24
					38	19	25
					39	0	8
					40	21	1
					41	6	0
					42	5	35
					43	2	11
					44	0	1
					45	13	13
					46	50	12
					47	3	5
					48	1	51
					49	1	26
					50	28	11
					51	4	1
					52	6	48
					53	3	60
					54	0	22
					55	0	56
					56	0	30
					57	0	29
					58	0	5
					59	0	1
					60	1	5

[truncated: 34 more sheets: Figure 4B, Figure 4C, Figure 4F, Figure 5A, Figure 5B, Figure 5C, Figure 6C, Figure 6E, Figure 7A, Figure 7B, Figure 7C, Figure 7D, Figure 7F, Figure 7G, Figure 7H, Figure 7I, Figure 8A, Figure 8C, Figure 8D, Figure 8E …]
